# Supplementary material for: The Impact of Domiciliary Dental Care and Oral Health Promotion in Nursing Homes of Older Adults: A Systematic Review
Source: Int J Environ Res Public Health. 2025 Apr 25;22(5):683. doi: 10.3390/ijerph22050683 (PMC12110923; doi:10.3390/ijerph22050683)
Supplement: Supplementary file 1 [file ijerph-22-00683-s001.zip]

Archive with 1 entries (1 files):
- ijerph-3546469-supplementary.pdf
